# Supplementary material for: A prospective multicentre screening study on multidrug-resistant organisms in intensive care units in the Dutch–German cross-border region, 2017 to 2018: the importance of healthcare structures
Source: Euro Surveill. 2022 Feb 3;27(5):2001660. doi: 10.2807/1560-7917.ES.2022.27.5.2001660 (PMC8815100; doi:10.2807/1560-7917.ES.2022.27.5.2001660)
Supplement: Supplementary Table 2 [file 20-01660_GLASNER_Supplementary_Table_2.xlsx]

## Sheet: Sheet 1
This supplementary material is hosted by Eurosurveillance as supporting information alongside the article "A Prospective Multicentre MDRO Screening Study on ICU’s in the Dutch-German Cross-Border Region (2017-2018): the Importance of Healthcare Structures", on behalf of the authors, who remain responsible for the accuracy and appropriateness of the content. The same standards for ethics, copyrigh…
sample_date	date_of_birth	age	gender	country	sample_type	species	fullname	mrsa	vre	third_gen_resistant	3mrgn	4mrgn	brmo	cre	ast_guidelines	ast_determination	penicilin	oxacillin	flucloxacillin	amoxicillin	amoxicillin_clavulanic_acid	ampicillin	piperacillin_tazobactam	cefazolin	cefepim	cefuroxim	cefoxitin	cefotaxim	ceftazidim	ceftriaxone	gentamicin	tobramycin	trimethoprim	trimethoprim_sulfomethoxazole	nitrofurantoin	fosfomycin	linezolid	ciprofloxacin	moxifloxacin	vancomycin	teicoplanin	tetracycline	tigecycline	doxycycline	erythromycin	clindamycin	azithromycin	ertapenem	imipenem
2018-01-22	1938-11-14	79	Female	DE-BR	Rectum	E. faecium	Enterococcus faecium		Yes						EUCAST	VITEK 2	R				R	R	R	R		R		R			R			R			S	R	R	R	R	S	S		R	R			R
2018-01-25	1948-12-08	69	Female	DE-BR	Rectum	E. coli	Escherichia coli			Yes	No	No	Yes	No	EUCAST	VITEK 2					R	R	R	R		R		R	R		R			S				S											S
2018-01-30	1950-09-20	67	Male	DE-BR	Rectum	E. coli	Escherichia coli			Yes	No	Yes	Yes	Yes	EUCAST	VITEK 2					R	R	R	R		R		R	R		R			R				R											R
2018-02-01	1930-10-30	87	Female	DE-BR	Rectum	E. coli	Escherichia coli			Yes	No	No	Yes	No	EUCAST	VITEK 2					R	R	R	R		R		R	R		S			S				S											S
2018-01-04	1946-04-03	71	Male	DE-BR	Nasopharyngeal	S. aureus	Staphylococcus aureus	Yes							EUCAST	VITEK 2	R	R			R	R	R	R		R	R	R			S			S		S	S	S	S	S		R	S		R	R			R
2018-02-08	1946-06-13	71	Male	DE-BR	Rectum	E. coli	Escherichia coli			Yes	Yes	No	Yes	No	EUCAST	VITEK 2					R	R	R	R		R		R	R		S			R				R											S
2018-02-12	1956-07-12	61	Male	DE-BR	Rectum	E. faecium	Enterococcus faecium		Yes						EUCAST	VITEK 2	R				R	R	R	R		R		R			R			I			S	R	R	R	S	S	S		R	R			R
2018-02-26	1931-01-11	87	Female	DE-BR	Rectum	E. faecium	Enterococcus faecium		Yes						EUCAST	VITEK 2	R				R	R	R	R		R		R			R			R			S	R	R	R	S	S	S		R	R			R
2018-02-26	1931-01-11	87	Female	DE-BR	Rectum	E. coli	Escherichia coli			Yes	Yes	No	Yes	No	EUCAST	VITEK 2					R	R	R	R		R		R	R		S			S				R											S
2018-02-27	1954-07-18	63	Male	DE-BR	Rectum	E. coli	Escherichia coli			Yes	Yes	No	Yes	No	EUCAST	VITEK 2					R	R	R	R		R		R	R		S			R				R											S
2018-01-04	1946-04-03	71	Male	DE-BR	Rectum	E. coli	Escherichia coli			Yes	Yes	No	Yes	No	EUCAST	VITEK 2					R	R	R	R		R		R	R		R			S				R											S
2018-03-02	1954-11-01	63	Male	DE-BR	Rectum	E. coli	Escherichia coli			Yes	No	No	Yes	No	EUCAST	VITEK 2					R	R	R	R		R		R	R		S			S				S											S
2018-03-06	1931-10-01	86	Female	DE-BR	Rectum	E. coli	Escherichia coli			Yes	Yes	No	Yes	No	EUCAST	VITEK 2					R	R	R	R		R		R	R		S			S				R											S
2018-01-05	1936-09-18	81	Female	DE-BR	Nasopharyngeal	S. aureus	Staphylococcus aureus	Yes							EUCAST	VITEK 2	R	R			R	R	R	R		R	R	R			S			S		S	S	R	R	S		S	S		R	R			R
2018-01-09	1941-10-03	76	Male	DE-BR	Nasopharyngeal	S. aureus	Staphylococcus aureus	Yes							EUCAST	VITEK 2	R	R			R	R	R	R		R	R	R			S			R		S	S	R	R	S		S	S		R	R			R
2018-01-10	1945-02-06	72	Female	DE-BR	Rectum	E. coli	Escherichia coli			Yes	Yes	No	Yes	No	EUCAST	VITEK 2					R	R	R	R		R		R	R		S			R				R											S
2018-01-17	1939-05-16	78	Male	DE-BR	Rectum	E. coli	Escherichia coli			Yes	Yes	No	Yes	No	EUCAST	VITEK 2					R	R	R	R		R		R	R		S			S				R											S
2018-01-22	1977-09-10	40	Male	DE-BR	Rectum	E. coli	Escherichia coli			Yes	Yes	No	Yes	No	EUCAST	VITEK 2					R	R	R	R		R		R	R		S			S				R											S
2018-01-31	1939-05-16	78	Male	DE-BR	Rectum	E. coli	Escherichia coli			Yes	Yes	No	Yes	No	EUCAST	VITEK 2					R	R	R	R		R		R	R		S			S				R											S
2018-01-19	1960-10-15	57	Female	DE-BR	Rectum	E. faecium	Enterococcus faecium		Yes						EUCAST	VITEK 2	R				R	R	R	R		R		R			R			I			S	R	R	R	S	S	S		R	R			R
2018-02-03	1960-04-26	57	Male	DE-BR	Nasopharyngeal	S. aureus	Staphylococcus aureus	Yes							EUCAST	VITEK 2	R	R			R	R	R	R		R	R	R			S			S		S	S	R	R	S		S	S		R	R			R
2018-02-09	1936-06-29	81	Female	DE-BR	Rectum	E. coli	Escherichia coli			Yes	Yes	No	Yes	No	EUCAST	VITEK 2					R	R	R	R		R		R	R		S			S				R											S
2018-02-26	1952-08-14	65	Female	DE-BR	Rectum	E. faecium	Enterococcus faecium		Yes						EUCAST	VITEK 2	R				R	R	R	R		R		R			R			R			S	R	R	R	S	S	S		R	R			R
2018-03-01	1941-03-13	76	Female	DE-BR	Rectum	E. faecium	Enterococcus faecium		Yes						EUCAST	VITEK 2	R				R	R	R	R		R		R			R			I			S	R	R	R	S	S	S		R	R			R
2018-01-12	1932-06-26	85	Female	DE-BR	Rectum	E. faecium	Enterococcus faecium		Yes						EUCAST	VITEK 2					R	R									R			R			S	R		R	R	R	S		R				R
2018-01-25	1939-03-29	78	Male	DE-BR	Rectum	E. faecium	Enterococcus faecium		Yes						EUCAST	VITEK 2					R	R									S			I			S	R		R	S	S	S		R				R
2018-01-29	1946-11-08	71	Male	DE-BR	Rectum	E. faecium	Enterococcus faecium		Yes						EUCAST	VITEK 2					R	R									S			I			S	R		R	S	S	S		R				R
2018-01-02	1941-06-28	76	Male	DE-BR	Rectum	E. faecium	Enterococcus faecium		Yes						EUCAST	VITEK 2					R	R									S			R			S	R		R	S	S	S		R				R
2018-02-23	1945-07-27	72	Female	DE-BR	Rectum	E. faecium	Enterococcus faecium		Yes						EUCAST	VITEK 2					R	R									S			I			S	R		R	S	S	S		R				R
2018-01-03	1954-07-24	63	Male	DE-BR	Rectum	E. coli	Escherichia coli			Yes	No	No	Yes	No	EUCAST	VITEK 2					R	R	R			R	R	R		R	S	S		R				S	S				S						S
2018-01-01	1948-12-28	69	Female	DE-BR	Rectum	E. coli	Escherichia coli			Yes	No	No	Yes	No	EUCAST	VITEK 2					R	R	I			R	R	R		R	S	S		R				S	S				S						S
2018-02-26	1950-06-04	67	Male	DE-BR	Nasopharyngeal	S. aureus	Staphylococcus aureus	Yes							EUCAST	VITEK 2	R	R		R		R	R			R					S	S		S		S	S	R	R	S	S	S	S		S	S			R
2018-02-27	1942-08-15	75	Male	DE-BR	Rectum	K. pneumoniae	Klebsiella pneumoniae			Yes	Yes	No	No	No	EUCAST	VITEK 2					R	R	S			R		R	S	R	I			I				R	R				R						S
2018-01-10	1944-07-22	73	Male	DE-BR	Rectum	E. coli	Escherichia coli			Yes	Yes	No	Yes	No	EUCAST	VITEK 2					R	R	I			R	R	R		R	S	S		S				R	R				S						S
2018-01-18	1948-04-11	69	Male	DE-BR	Nasopharyngeal	S. aureus	Staphylococcus aureus	Yes							EUCAST	VITEK 2	R	R		R		R	R			R					S	S		S		S	S	S	S	S	S	R	S		S	S			S
2018-02-12	1953-06-10	64	Male	DE-BR	Rectum	E. coli	Escherichia coli			Yes	No	No	Yes	No	EUCAST	VITEK 2					R	R	I			R	R	R		R	S	S		R				S	S				S						S
2018-01-16	1956-07-08	61	Male	DE-BR	Nasopharyngeal	S. aureus	Staphylococcus aureus	Yes							EUCAST	VITEK 2	R	R		R		R	R			R					S	S		R		S	S	R	R	S	S	R	S		S	R			R
2018-02-08	1934-01-01	84	Male	DE-BR	Rectum	E. coli	Escherichia coli			Yes	No	No	Yes	No	EUCAST	VITEK 2					R	R	I			R	R	R		R	S	S		R				S	S				S						S
2018-02-06	1941-02-27	76	Female	DE-BR	Rectum	E. coli	Escherichia coli			Yes	No	No	Yes	No	EUCAST	VITEK 2					R	R	I			R	R	R		R	S	S		S				S	S				S						S
2018-02-24	1927-05-25	90	Male	DE-BR	Rectum	E. coli	Escherichia coli			Yes	No	No	Yes	No	EUCAST	VITEK 2					R	R	R			R	R	R		R	S	S		S				S	S				S						S
2018-02-07	1930-08-30	87	Male	DE-BR	Rectum	E. coli	Escherichia coli			Yes	No	No	Yes	No	EUCAST	VITEK 2					R	R	I			R	R	R		R	S	S		S				S	S				S						S
2018-02-25	1942-04-20	75	Female	DE-BR	Rectum	E. coli	Escherichia coli			Yes	No	No	Yes	No	EUCAST	VITEK 2					R	R	I			R	R	R		R	S	S		S				S	S				S						S
2018-01-10	1949-10-22	68	Male	DE-BR	Rectum	K. oxytoca	Klebsiella oxytoca			Yes	Yes	No	Yes	No	EUCAST	VITEK 2					R	R	R			R		R	R	R	S			R				R	R				S						S
2018-01-03	1939-09-15	78	Female	DE-BR	Rectum	E. coli	Escherichia coli			Yes	Yes	No	Yes	No	EUCAST	VITEK 2					R	R	R	R		R		R	R		S			S				R											S
2018-01-04	1976-04-13	41	Male	DE-BR	Rectum	E. coli	Escherichia coli			Yes	Yes	No	Yes	No	EUCAST	VITEK 2					R	R	R	R		R		R	R		S			S				R											S
2018-01-23			Male	DE-BR	Rectum	E. coli	Escherichia coli			Yes	Yes	No	Yes	No	EUCAST	VITEK 2					R	R	R	R		R		R	R		R			R				R											S
2018-01-26	1928-09-26	89	Female	DE-BR	Nasopharyngeal	S. aureus	Staphylococcus aureus	Yes							EUCAST	VITEK 2	R	R			R	R	R	R		R	R	R			S			R		S	S	S	S	S	S	R	S		S	R			R
2017-11-03	1926-12-02	90	Female	DE-BR	Rectum	E. faecium	Enterococcus faecium		Yes						EUCAST	VITEK 2	R				R	R	R	R		R		R			R			I			S	R	R	R	S	S	S		R	R			R
2017-11-06	1936-08-14	81	Female	DE-BR	Rectum	E. faecium	Enterococcus faecium		Yes						EUCAST	VITEK 2	R				R	R	R	R		R		R			R			I			S	R	R	R	S	S	S		R	R			R
2017-11-17	1939-02-20	78	Female	DE-BR	Nasopharyngeal	S. aureus	Staphylococcus aureus	Yes							EUCAST	VITEK 2	R	R			R	R	R	R		R	R	R			S			S		S	S	R	R	S		S	S		S	S			R
2017-11-22	1943-02-09	74	Male	DE-BR	Rectum	E. coli	Escherichia coli			Yes	Yes	No	Yes	No	EUCAST	VITEK 2					R	R	R	R		R		R	R		S			S				R											S
2017-11-22	1940-01-13	77	Female	DE-BR	Rectum	E. coli	Escherichia coli			Yes	Yes	No	Yes	No	EUCAST	VITEK 2					R	R	R	R		R		R	R		S			S				R											S
2017-11-27	1939-02-15	78	Female	DE-BR	Rectum	E. coli	Escherichia coli			Yes	No	No	Yes	No	EUCAST	VITEK 2					R	R	R	R		R		R	R		S			R				S											S
2017-12-11	1941-03-19	76	Female	DE-BR	Rectum	K. pneumoniae	Klebsiella pneumoniae			Yes	Yes	No	Yes	No	EUCAST	VITEK 2					R	R	R	R		R		R	R		R			R				R											S
2017-12-18	1940-05-15	77	Male	DE-BR	Nasopharyngeal	S. aureus	Staphylococcus aureus	Yes							EUCAST	VITEK 2	R	R			R	R	R	R		R	R	R			S			S		S	S	R	R	S		S	S		R	R			R
2017-12-18	1940-05-15	77	Male	DE-BR	Rectum	E. coli	Escherichia coli			Yes	Yes	No	Yes	No	EUCAST	VITEK 2					R	R	R	R		R		R	R		S			R				R											S
2018-01-11	1938-07-27	79	Female	DE-BR	Rectum	E. faecium	Enterococcus faecium		Yes						EUCAST	VITEK 2	R				R	R	R	R		R		R			R			R			S	R	R	R	R	R	S		R	R			R
2018-01-18	1946-05-12	71	Male	DE-BR	Rectum	E. coli	Escherichia coli			Yes	Yes	No	Yes	No	EUCAST	VITEK 2					R	R	R	R		R		R	R		R			R				R											S
2018-01-27	1930-01-25	88	Male	DE-BR	Rectum	E. coli	Escherichia coli			Yes	Yes	No	Yes	No	EUCAST	VITEK 2					R	R	R	R		R		R	R		S			R				R											S
2018-01-30	1939-07-30	78	Female	DE-BR	Nasopharyngeal	S. aureus	Staphylococcus aureus	Yes							EUCAST	VITEK 2	R	R			R	R	R	R		R	R	R			S			S		S	S	R	R	S		S	S		R	R			R
2018-02-01	1939-07-09	78	Male	DE-BR	Rectum	E. coli	Escherichia coli			Yes	Yes	No	Yes	No	EUCAST	VITEK 2					R	R	R	R		R		R	R		S			R				R											S
2018-02-05	1955-11-30	62	Male	DE-BR	Rectum	E. faecium	Enterococcus faecium		Yes						EUCAST	VITEK 2	R				R	R	R	R		R		R			R			R			S	R	R	R	S	S	S		R	R			R
2018-02-06	1943-06-12	74	Male	DE-BR	Rectum	E. faecium	Enterococcus faecium		Yes						EUCAST	VITEK 2	R				R	R	R	R		R		R			R			I			S	R	R	R	S	S	S		R	R			R
2018-02-06	1943-06-12	74	Male	DE-BR	Rectum	E. coli	Escherichia coli			Yes	No	No	Yes	No	EUCAST	VITEK 2					R	R	R	R		R		R	R		S			S				S											S
2018-02-07	1952-01-06	66	Male	DE-BR	Rectum	E. coli	Escherichia coli			Yes	Yes	No	Yes	No	EUCAST	VITEK 2					R	R	R	R		R		R	R		S			S				R											S
2018-02-19	1944-07-06	73	Male	DE-BR	Rectum	E. coli	Escherichia coli			Yes	No	No	Yes	No	EUCAST	VITEK 2					R	R	R	R		R		R	R		S			S				S											S
2018-02-22	1928-03-07	89	Female	DE-BR	Rectum	E. coli	Escherichia coli			Yes	Yes	No	Yes	No	EUCAST	VITEK 2					R	R	R	R		R		R	R		R			S				R											S
2018-02-05	1952-10-17	65	Female	NL-BR	Rectum	E. coli	Escherichia coli			Yes	Yes	No	Yes	No	EUCAST	VITEK 2				R	R	R	S	R		R	S	R	R	R	R	R	R	R	S	S		R											S
2018-02-01	1938-06-01	79	Male	NL-BR	Rectum	E. coli	Escherichia coli			Yes	No	No	Yes	No	EUCAST	VITEK 2				R	R	R	S	R		R	S	R	R	R	S	S	R	R	S	S		S											S
2018-01-31	1950-08-27	67	Male	NL-BR	Rectum	E. coli	Escherichia coli			Yes	Yes	No	Yes	No	EUCAST	VITEK 2				R	R	R	S	R		R	S	R	R	R	S	S	S	S	S	S		R											S
2018-02-19	1939-07-26	78	Female	NL-BR	Rectum	E. coli	Escherichia coli			Yes	Yes	No	Yes	No	EUCAST	VITEK 2				R	R	R	S	R		R	S	R	R	R	S	S	R	R	S	S		R											S
2018-01-31	1933-12-19	84	Male	DE-BR	Rectum	E. coli	Escherichia coli			Yes	Yes	No	Yes	No	EUCAST	VITEK 2					R	R	R	R		R		R	R		S			S				R											S
2018-01-15	1953-05-09	64	Male	NL-BR	Nasopharyngeal	S. aureus	Staphylococcus aureus	Yes							EUCAST	VITEK 2	R	R	R	R	R	R	R	R	R	R	R	R	R	R	S	S		S		S	S	S	S	S	S	R		R	R	R			R
2018-02-01	1939-04-05	78	Female	DE-BR	Rectum	E. faecium	Enterococcus faecium		Yes						EUCAST	VITEK 2	R				R	R	R	R		R		R			R			R			S	R	R	R	S	S	S		R	R			R
2018-02-01	1939-04-05	78	Female	DE-BR	Rectum	E. coli	Escherichia coli			Yes	Yes	No	Yes	No	EUCAST	VITEK 2					R	R	R	R		R		R	R		R			S				R											S
2018-02-02	1939-06-22	78	Male	NL-BR	Rectum	E. coli	Escherichia coli			Yes	Yes	No	Yes	No	EUCAST	VITEK 2				R	R	R	S	R		R	R	R	R	R	S	S	R	R	S	S		R											S
2018-01-19	1949-01-03	69	Male	NL-BR	Rectum	E. coli	Escherichia coli			Yes	No	No	Yes	No	EUCAST	VITEK 2				R	S					R	S	R	R		S	S	R		S	S		R
2018-01-19	1953-01-30	64	Female	NL-BR	Rectum	E. coli	Escherichia coli			No	No	No	No	No	EUCAST	VITEK 2				S	S					S	S	S	S		R	R	S		S	S		I
2018-02-03	1943-03-27	74	Female	DE-BR	Nasopharyngeal	S. aureus	Staphylococcus aureus	Yes							EUCAST	VITEK 2	R	R			R	R	R	R		R	R	R			S			S		S	S	R	R	S		S	S		R	R			R
2018-01-23	1930-08-31	87	Male	NL-BR	Rectum	E. coli	Escherichia coli			Yes	No	No	Yes	No	EUCAST	VITEK 2				R	R					R	S	R	R		S	S	R		S	S		R
2018-01-23	1930-08-31	87	Male	NL-BR	Rectum	E. coli	Escherichia coli			Yes	No	No	Yes	No	EUCAST	VITEK 2				R	S					R	S	R	R		R	R	R		S	S		R
2018-01-01	1959-02-03	58	Female	NL-BR	Rectum	E. coli	Escherichia coli			Yes	No	No	Yes	No	EUCAST	VITEK 2				R	S					R	S	R	R		S	S	R		S	S		R
2018-01-01	1959-02-03	58	Female	NL-BR	Rectum	K. pneumoniae	Klebsiella pneumoniae			Yes	No	No	Yes	No	EUCAST	VITEK 2				R	S					R	S	R	R		S	S	R			S		R
2018-01-30	1945-03-30	72	Male	NL-BR	Rectum	E. coli	Escherichia coli			No	No	No	Yes	No	EUCAST	VITEK 2				R	S					S	S	S	S		R	S	R		S	S		R
2018-02-04	1946-09-21	71	Male	NL-BR	Nasopharyngeal	S. aureus	Staphylococcus aureus	Yes							EUCAST	VITEK 2	R	R	R												S	S	S			S	S	R		S	S	S			R	R
2018-02-06	1943-08-10	74	Male	NL-BR	Rectum	E. coli	Escherichia coli			Yes	No	No	Yes	No	EUCAST	VITEK 2				R	R					R	S	R	R		S	R	S		S	S		R
2018-02-08	1943-12-01	74	Female	NL-BR	Rectum	E. coli	Escherichia coli			Yes	No	No	Yes	No	EUCAST	VITEK 2				R	S					R	S	R	R		S	S	S		S	S		R
2018-02-07	1946-10-26	71	Male	DE-BR	Rectum	E. coli	Escherichia coli			Yes	No	No	Yes	No	EUCAST	VITEK 2					R	R	R	R		R		R	R		R			S				S											S
2018-02-08	1926-09-24	91	Male	DE-BR	Nasopharyngeal	S. aureus	Staphylococcus aureus	Yes							EUCAST	VITEK 2	R	R			R	R	R	R		R	R	R			S			S		S	S	R	R	S		S	S		S	S			R
2018-02-14	1950-02-02	68	Male	NL-BR	Rectum	E. coli	Escherichia coli			Yes	No	No	Yes	No	EUCAST	VITEK 2				R	S					R	S	R	R		S	S	S		S	S		S
2018-02-17	1961-03-22	56	Male	NL-BR	Rectum	E. coli	Escherichia coli			Yes	No	No	Yes	No	EUCAST	VITEK 2				R	S					R	S	R	R		S	S	S		S	S		R
2018-02-17	1961-03-22	56	Male	NL-BR	Rectum	E. coli	Escherichia coli			Yes	No	No	Yes	No	EUCAST	VITEK 2				R	S					R	S	R	I		R	R	R		S	S		S
2018-02-23	1945-06-25	72	Male	NL-BR	Rectum	E. coli	Escherichia coli			No	No	No	Yes	No	EUCAST	VITEK 2				S	S					S	S	S	S		R	R	R		S	S		R
2017-12-20	1968-02-02	49	Female	NL-BR	Rectum	E. coli	Escherichia coli			Yes	No	No	No	No	EUCAST	VITEK 2				R	R					R	R	R	R		S	S	R		S	S		R
2018-01-06	1954-11-14	63	Male	NL-BR	Nasopharyngeal	S. aureus	Staphylococcus aureus	Yes							EUCAST	VITEK 2	R	R	R												R	R	R			S	S	R		S	S	S			R	R
2018-01-07	1953-04-11	64	Female	NL-BR	Rectum	E. coli	Escherichia coli			Yes	No	No	Yes	No	EUCAST	VITEK 2				R	S					R	S	R	R		S	S	R		S	S		R
2018-01-07	1953-04-11	64	Female	NL-BR	Rectum	E. coli	Escherichia coli			Yes	No	No	Yes	No	EUCAST	VITEK 2				R	S					R	S	R	R		S	S	R		R	S		R
2018-02-13	1960-12-26	57	Female	DE-BR	Rectum	E. coli	Escherichia coli			Yes	No	No	Yes	No	EUCAST	VITEK 2					R	R	R	R		R		R	R		S			R				S											S
2017-12-25	1950-04-15	67	Male	NL-BR	Rectum	E. coli	Escherichia coli			No	No	No	Yes	No	EUCAST	VITEK 2				R	S					S	S	S	S		R	R	R		S	S		R
2018-02-14	1938-04-14	79	Male	DE-BR	Rectum	E. faecium	Enterococcus faecium		Yes						EUCAST	VITEK 2	R				R	R	R	R		R		R			R			R			S	R	R	R	S	S	S		R	R			R
2018-01-12	1957-12-02	60	Male	NL-BR	Rectum	E. coli	Escherichia coli			No	No	No	Yes	No	EUCAST	VITEK 2				R	R					S	S	S	S		R	R	S		S	S		R
2018-02-14	1957-11-14	60	Female	DE-BR	Rectum	E. coli	Escherichia coli			Yes	Yes	No	Yes	No	EUCAST	VITEK 2					R	R	R	R		R		R	R		S			R				R											S
2018-01-12	1944-02-08	73	Male	NL-BR	Rectum	E. coli	Escherichia coli			No	No	No	No	No	EUCAST	VITEK 2				S	S					S		S	S		I	I						R
2018-01-15	1947-07-23	70	Male	NL-BR	Rectum	E. coli	Escherichia coli			No	No	No	No	No	EUCAST	VITEK 2				R	R					S	S	S	S		R	R	R		S	S		I
2018-01-15	1951-11-25	66	Female	NL-BR	Rectum	E. coli	Escherichia coli			Yes	No	No	Yes	No	EUCAST	VITEK 2				R	S					R	S	R	R		S	S	S		S	S		S
2018-01-16	1947-03-16	70	Male	NL-BR	Rectum	E. coli	Escherichia coli			No	No	No	Yes	No	EUCAST	VITEK 2				R	R					S	R	S	S		R	R	S		S	S		R
2017-10-17	1934-03-17	83	Female	DE-BR	Rectum	E. faecium	Enterococcus faecium		Yes						EUCAST	VITEK 2						R	R			R											S			R			S						R
2017-10-30	1936-08-20	81	Male	DE-BR	Nasopharyngeal	S. aureus	Staphylococcus aureus	Yes							EUCAST	VITEK 2	R	R		R		R	R			R					S					S	S		R	S		S	S	S	R	R
2018-02-16	1941-02-26	76	Male	DE-BR	Rectum	E. coli	Escherichia coli			Yes	Yes	No	Yes	No	EUCAST	VITEK 2					R	R	R	R		R		R	R		R			R				R											S
2017-10-27	1939-09-28	78	Female	DE-BR	Rectum	E. coli	Escherichia coli			Yes	No	No	Yes	No	EUCAST	VITEK 2						R	S			R		R	S		S				S	S		S	S				S						S
2017-10-19	1958-11-23	58	Male	DE-BR	Rectum	E. coli	Escherichia coli			Yes	No	No	Yes	No	EUCAST	VITEK 2						R	S			R		R	S		S				S	S		S	S				S						S
2017-11-07	1980-10-23	37	Female	DE-BR	Rectum	E. coli	Escherichia coli			Yes	No	No	Yes	No	EUCAST	VITEK 2						R	S			R		R	S		S				S	S		S	S				S						S
2017-10-23	1928-07-10	89	Female	DE-BR	Rectum	E. faecium	Enterococcus faecium		Yes						EUCAST	VITEK 2						R	R			R											S			R			S						R
2017-10-29	1943-07-04	74	Female	DE-BR	Rectum	E. coli	Escherichia coli			Yes	No	No	Yes	No	EUCAST	VITEK 2						R	S			R		R	R		R				S	S		S					S						S
2017-11-08	1929-03-15	88	Male	DE-BR	Rectum	E. faecium	Enterococcus faecium		Yes						EUCAST	VITEK 2						R	R			R											S			R			S						R
2017-11-08	1929-03-15	88	Male	DE-BR	Rectum	E. coli	Escherichia coli			Yes	No	No	Yes	No	EUCAST	VITEK 2						R	S			R		R	I		S				S	S		S	S				S						S
2017-10-19	1952-03-27	65	Male	DE-BR	Rectum	E. coli	Escherichia coli			Yes	Yes	No	Yes	No	EUCAST	VITEK 2						R	R			R		R	R		S				S	S		R	R				S						S
2017-11-09	1955-11-28	61	Male	DE-BR	Rectum	E. coli	Escherichia coli			Yes	Yes	No	Yes	No	EUCAST	VITEK 2						R	S			R		R	I		S				S	S		R	R				S						S
2017-11-13	1939-03-15	78	Male	DE-BR	Rectum	E. faecium	Enterococcus faecium		Yes						EUCAST	VITEK 2						R	R			R											S			R			S						R
2017-11-13	1939-03-15	78	Male	DE-BR	Rectum	E. coli	Escherichia coli			Yes	Yes	No	Yes	No	EUCAST	VITEK 2						R	R			R		R	R		R				S	S		R	R				S						S
2017-11-24	1952-10-30	65	Female	DE-BR	Rectum	E. coli	Escherichia coli			Yes	Yes	No	Yes	No	EUCAST	VITEK 2						R	S			R		R	R		S				S	S		R	R				S						S
2017-10-25	1940-10-19	77	Male	DE-BR	Rectum	K. pneumoniae	Klebsiella pneumoniae			Yes	Yes	No	Yes	No	EUCAST	VITEK 2						R	I			R		R	R		S					S		R	R				I						S
2017-11-13	1951-05-25	66	Male	DE-BR	Rectum	E. coli	Escherichia coli			Yes	Yes	No	Yes	No	EUCAST	VITEK 2						R	S			R		R	I		S				S	S		R	R				S						S
2017-10-31	1954-09-18	63	Male	DE-BR	Rectum	E. coli	Escherichia coli			Yes	No	No	Yes	No	EUCAST	VITEK 2						R	S			R		R	I		S				S	S		I	I				S						S
2017-11-05	1970-05-03	47	Female	DE-BR	Rectum	E. coli	Escherichia coli			Yes	No	No	Yes	No	EUCAST	VITEK 2						R	S			R		R	S		R				S	S		S					S						S
2017-10-19	1938-10-29	78	Female	DE-BR	Rectum	E. coli	Escherichia coli			Yes	Yes	No	Yes	No	EUCAST	VITEK 2						R	S			R		R	S		S				S	R		R	R				S						S
2017-10-31	1937-10-02	80	Male	DE-BR	Rectum	E. coli	Escherichia coli			Yes	No	No	Yes	No	EUCAST	VITEK 2						R	S			R		R	S		S				S	S		S	S				S						S
2017-11-02	1965-09-20	52	Male	DE-BR	Rectum	E. coli	Escherichia coli			Yes	Yes	No	Yes	No	EUCAST	VITEK 2						R	S			R		R	S		S				S	S		R	R				S						S
2017-11-15	1938-01-26	79	Male	DE-BR	Rectum	E. coli	Escherichia coli			Yes	No	No	Yes	No	EUCAST	VITEK 2						R	S			R		R	I		S				S	S		S	S				S						S
2018-02-28	1931-12-16	86	Female	DE-BR	Rectum	E. coli	Escherichia coli			Yes	No	No	Yes	No	EUCAST	VITEK 2					R	R	R	R		R		R	R		R			R				S											S
2017-11-28	1965-07-19	52	Female	DE-BR	Rectum	K. pneumoniae	Klebsiella pneumoniae			Yes	No	No	Yes	No	EUCAST	VITEK 2						R	S			R		R	R		S				S		S	S				S							S
2017-11-27	1930-04-02	87	Female	DE-BR	Nasopharyngeal	S. aureus	Staphylococcus aureus	Yes							EUCAST	VITEK 2	R	R		R		R	R			R					S					S	S		R	S		S	S	S	R	R
2017-11-02	1953-11-29	63	Female	DE-BR	Nasopharyngeal	S. aureus	Staphylococcus aureus	Yes							EUCAST	VITEK 2	R	R		R		R	R			R					S					S	S		R	S		S	S	S	R	R
2017-11-09	1930-01-08	87	Male	DE-BR	Rectum	E. faecium	Enterococcus faecium		Yes						EUCAST	VITEK 2						R	R			R											S			R			S						R
2017-11-14	1938-04-04	79	Male	DE-BR	Rectum	E. faecium	Enterococcus faecium		Yes						EUCAST	VITEK 2						R	R			R											S			R			S						R
2017-12-01	1950-09-11	67	Male	DE-BR	Rectum	E. faecium	Enterococcus faecium		Yes						EUCAST	VITEK 2						R	R			R											S			R			S						R
2017-12-04	1937-05-06	80	Male	DE-BR	Rectum	E. faecium	Enterococcus faecium		Yes						EUCAST	VITEK 2						R	R			R											S			R			S						R
2017-12-07	1933-03-03	84	Female	DE-BR	Rectum	E. faecium	Enterococcus faecium		Yes						EUCAST	VITEK 2						R	R			R											S			R			S						R
2017-12-08	1953-08-03	64	Female	DE-BR	Rectum	E. faecium	Enterococcus faecium		Yes						EUCAST	VITEK 2						R	R			R											S			R			S						R
2017-10-18	1930-10-23	86	Female	DE-BR	Rectum	E. coli	Escherichia coli			Yes	No	Yes	Yes	Yes	EUCAST	VITEK 2					R	R	R	R		R		R	R		S			R				R											R
2017-10-18	1949-02-04	68	Female	DE-BR	Rectum	E. coli	Escherichia coli			Yes	No	No	Yes	No	EUCAST	VITEK 2					R	R	R	R		R		R	R		S			S				S											S
2017-10-18	1972-05-18	45	Male	DE-BR	Rectum	E. coli	Escherichia coli			Yes	Yes	No	Yes	No	EUCAST	VITEK 2					R	R	R	R		R		R	R		S			R				R											S
2018-01-04	1933-07-15	84	Male	DE-BR	Rectum	E. coli	Escherichia coli			Yes	Yes	No	Yes	No	EUCAST	VITEK 2					R	R	R	R		R		R	R		R			S				R											S
2017-10-23	1978-04-03	39	Female	DE-BR	Rectum	E. coli	Escherichia coli			Yes	Yes	No	Yes	No	EUCAST	VITEK 2					R	R	R	R		R		R	R		S			S				R											S
2017-10-23	1929-08-03	88	Male	DE-BR	Nasopharyngeal	S. aureus	Staphylococcus aureus	Yes							EUCAST	VITEK 2	R	R			R	R	R	R		R	R	R			S			S		S	S	R	R	S		S	S		R	R			R
2017-10-24	1938-04-09	79	Female	DE-BR	Rectum	E. coli	Escherichia coli			Yes	No	No	Yes	No	EUCAST	VITEK 2					R	R	R	R		R		R	R		S			R				S											S
2018-01-04	1960-01-07	57	Male	DE-BR	Rectum	E. coli	Escherichia coli			Yes	Yes	No	Yes	No	EUCAST	VITEK 2					R	R	R	R		R		R	R		S			R				R											S
2017-10-30	1969-06-20	48	Female	DE-BR	Rectum	E. coli	Escherichia coli			Yes	Yes	No	Yes	No	EUCAST	VITEK 2					R	R	R	R		R		R	R		S			S				R											S
2017-11-01	1955-04-10	62	Male	DE-BR	Rectum	E. coli	Escherichia coli			Yes	Yes	No	Yes	No	EUCAST	VITEK 2					R	R	R	R		R		R	R		S			S				R											S
2017-11-01	1930-10-23	87	Female	DE-BR	Rectum	E. coli	Escherichia coli			Yes	No	No	Yes	No	EUCAST	VITEK 2					R	R	R	R		R		R	R		S			R				I											S
2017-11-02	1946-01-19	71	Male	DE-BR	Rectum	E. coli	Escherichia coli			Yes	No	No	Yes	No	EUCAST	VITEK 2					R	R	R	R		R		R	R		S			S				S											S
2017-11-04	1935-04-20	82	Male	DE-BR	Nasopharyngeal	S. aureus	Staphylococcus aureus	Yes							EUCAST	VITEK 2	R	R			R	R	R	R		R	R	R			S			S		S	S	R	R	S		S	S		S	S			R
2017-11-04	1941-09-06	76	Female	DE-BR	Rectum	E. faecium	Enterococcus faecium		Yes						EUCAST	VITEK 2	R				R	R	R	R		R		R			R			R			S	R	R	R	S	S	S		R	R			R
2017-11-09	1934-07-09	83	Male	DE-BR	Nasopharyngeal	S. aureus	Staphylococcus aureus	Yes							EUCAST	VITEK 2	R	R			R	R	R	R		R	R	R			S			S		S	S	R	R	S		S	S		R	R			R
2018-01-05	1937-05-28	80	Male	DE-BR	Rectum	E. coli	Escherichia coli			Yes	Yes	No	Yes	No	EUCAST	VITEK 2					R	R	R	R		R		R	R		S			S				R											S
2018-01-05	1957-01-21	60	Male	DE-BR	Nasopharyngeal	S. aureus	Staphylococcus aureus	Yes							EUCAST	VITEK 2	R	R			R	R	R	R		R	R	R			S			R		S	S	S	S	S		R	S		R	R			R
2017-11-17	1942-08-01	75	Male	DE-BR	Rectum	E. coli	Escherichia coli			Yes	Yes	No	Yes	No	EUCAST	VITEK 2					R	R	R	R		R		R	R		R			R				R											S
2017-11-21	1988-08-19	29	Female	DE-BR	Rectum	E. coli	Escherichia coli			Yes	Yes	No	Yes	No	EUCAST	VITEK 2					R	R	R	R		R		R	R		R			S				R											S
2017-11-22	1950-05-06	67	Male	DE-BR	Rectum	E. coli	Escherichia coli			Yes	Yes	No	Yes	No	EUCAST	VITEK 2					R	R	R	R		R		R	R		S			R				R											S
2017-11-23	1928-01-25	89	Female	DE-BR	Rectum	E. coli	Escherichia coli			Yes	Yes	No	Yes	No	EUCAST	VITEK 2					R	R	R	R		R		R	R		S			S				R											S
2017-11-24	1928-11-20	89	Female	DE-BR	Rectum	E. faecium	Enterococcus faecium		Yes						EUCAST	VITEK 2	R				R	R	R	R		R		R			R			I			S	R	R	R	S	S	S		R	R			R
2017-11-24	1928-11-20	89	Female	DE-BR	Rectum	E. coli	Escherichia coli			Yes	Yes	No	Yes	No	EUCAST	VITEK 2					R	R	R	R		R		R	R		S			R				R											S
2017-11-24	1928-06-22	89	Female	DE-BR	Rectum	E. coli	Escherichia coli			Yes	Yes	No	Yes	No	EUCAST	VITEK 2					R	R	R	R		R		R	R		R			S				R											S
2017-11-27	1947-05-16	70	Male	DE-BR	Rectum	K. pneumoniae	Klebsiella pneumoniae			Yes	No	Yes	Yes	Yes	EUCAST	VITEK 2					R	R	R	R		R		R	R		S			R				I											R
2017-11-29	1940-05-03	77	Male	DE-BR	Nasopharyngeal	S. aureus	Staphylococcus aureus	Yes							EUCAST	VITEK 2	R	R			R	R	R	R		R		R			S			S		S		R	R	S		S	S		S	R			R
2017-12-04	1945-12-01	72	Female	DE-BR	Rectum	E. coli	Escherichia coli			Yes	No	No	Yes	No	EUCAST	VITEK 2					R	R	R	R		R		R	R		S			S				S											S
2017-12-08	1956-02-29	61	Female	DE-BR	Rectum	E. coli	Escherichia coli			Yes	Yes	No	Yes	No	EUCAST	VITEK 2					R	R	R	R		R		R	R		R			S				R											S
2017-12-08	1963-03-08	54	Male	DE-BR	Nasopharyngeal	S. aureus	Staphylococcus aureus	Yes							EUCAST	VITEK 2	R	R			R	R	R	R		R		R			R			R		S	S	S	S	S		R	S		R	R			R
2017-12-08	1963-03-08	54	Male	DE-BR	Rectum	E. coli	Escherichia coli			Yes	No	No	Yes	No	EUCAST	VITEK 2					R	R	R	R		R		R	R		S			S				S											S
2018-04-30	1948-01-01	70	Male	NL-BR	Nasopharyngeal	S. aureus	Staphylococcus aureus	Yes							EUCAST	VITEK 2		R	R		R		R	R			R				R	R		S			S	S		S	S	S		S	S	S	S		R
2018-04-30	1948-01-01	70	Male	NL-BR	Nose	S. aureus	Staphylococcus aureus	Yes							EUCAST	VITEK 2		R	R		R		R	R			R				S	S		S			S	S		S	S	S		S	S	S	S		R
2018-05-10	1966-01-01	52	Female	NL-BR	Rectum	E. coli	Escherichia coli			Yes	Yes	No	Yes	No	EUCAST	VITEK				R	S	R	S			R	S	R	I	R	S	S	S	S	S	S		R											S
2018-01-08	1947-10-30	70	Male	DE-BR	Rectum	E. coli	Escherichia coli			Yes	Yes	No	Yes	No	EUCAST	VITEK 2					R	R	R	R		R		R	R		R			R				R											S
2018-05-26	1960-01-01	58	Female	NL-BR	Rectum	E. coli	Escherichia coli			No	No	No	No	No	EUCAST	VITEK 2
2018-06-11	1937-01-01	81	Female	NL-BR	Rectum	E. coli	Escherichia coli			Yes	Yes	No	Yes	No	EUCAST	VITEK 2				R	R	R	R			R	R	R	R	R	R	R	R	R	S	S		R											S
2018-06-17	1961-01-01	57	Male	NL-BR	Rectum	E. coli	Escherichia coli			Yes	No	No	Yes	No	EUCAST	VITEK 2				R	R	R	R			R	S	R	R	R	S	S	S	S	S	S		S											S
2018-06-18	1957-01-01	61	Male	NL-BR	Rectum	E. coli	Escherichia coli			Yes	No	No	Yes	No	EUCAST	VITEK 2				R	R	R	S			R	S	R	I	R	S	S	S	S	S	S		S											S
2018-06-18	1957-01-01	61	Male	NL-BR	Rectum	Klebsiella variicola	Klebsiella variicola			Yes	No	No	Yes	No	EUCAST	VITEK 2				R	R	R	S			R	S	R	I	R	S	S	S	S	S	S		S											S
2018-01-11	1933-08-13	84	Male	DE-BR	Rectum	E. coli	Escherichia coli			Yes	Yes	No	Yes	No	EUCAST	VITEK 2					R	R	R	R		R		R	R		S			R				R											S
2017-10-09	1940-03-05	77	Female	DE-BR	Nasopharyngeal	S. aureus	Staphylococcus aureus	Yes							EUCAST	VITEK 2	R	R			R	R	R	R		R	R	R			S			R		S	S	S	S	S		R	S		R	R			R
2017-10-09	1940-03-05	77	Female	DE-BR	Rectum	E. coli	Escherichia coli			Yes	No	No	Yes	No	EUCAST	VITEK 2					R	R	R	R		R		R	R		S			S				S											S
2018-01-15	1938-11-14	79	Female	DE-BR	Rectum	E. faecium	Enterococcus faecium		Yes						EUCAST	VITEK 2	R				R	R	R	R		R		R			R			R			S	R	R	R	R	S	S		R	R			R
2017-10-13	1952-11-17	64	Female	DE-BR	Rectum	E. coli	Escherichia coli			Yes	Yes	No	Yes	No	EUCAST	VITEK 2					R	R	R	R		R		R	R		R			R				R											S
2017-10-17	1923-10-16	94	Female	DE-BR	Rectum	E. coli	Escherichia coli			Yes	No	No	Yes	No	EUCAST	VITEK 2					R	R	R	R		R		R	R		S			R				I											S
2017-10-21	1987-12-07	29	Male	DE-BR	Nasopharyngeal	S. aureus	Staphylococcus aureus	Yes							EUCAST	VITEK 2	R	R			R	R	R	R		R	R	R			S			S		S	S	R	R	S		S	S		R	R			R
2017-10-21	1970-02-12	47	Male	DE-BR	Nasopharyngeal	S. aureus	Staphylococcus aureus	Yes							EUCAST	VITEK 2	R	R			R	R	R	R		R	R	R			S			S		S	S	R	R	S		S	S		R	R			R
2018-01-08	1943-01-20	74	Male	DE-BR	Rectum	E. coli	Escherichia coli			Yes	No	No	Yes	No	EUCAST	VITEK 2					R	R	R	R		R		R	R		S			R				I											S
2017-11-13	1938-07-22	79	Male	DE-BR	Rectum	E. coli	Escherichia coli			Yes	Yes	No	Yes	No	EUCAST	VITEK 2					R	R	R	R		R		R	R		S			S				R											S
2017-11-20	1953-04-29	64	Female	DE-BR	Rectum	K. pneumoniae	Klebsiella pneumoniae			Yes	Yes	No	Yes	No	EUCAST	VITEK 2					R	R	R	R		R		R	R		S			R				R											S
2017-11-24	1957-08-17	60	Male	DE-BR	Rectum	E. coli	Escherichia coli			Yes	Yes	No	Yes	No	EUCAST	VITEK 2					R	R	R	R		R		R	R		S			R				R											S
2017-11-27	1934-04-17	83	Female	DE-BR	Nasopharyngeal	S. aureus	Staphylococcus aureus	Yes							EUCAST	VITEK 2	R	R			R	R	R	R		R		R			S			S		S	S	R	R	S		S	S		R	R			R
2018-01-05	1937-10-28	80	Female	DE-BR	Nasopharyngeal	S. aureus	Staphylococcus aureus	Yes							EUCAST	VITEK 2	R	R			R	R	R	R		R	R	R			S			S		S	S	R	R	S		S	S		R	R			R
2018-01-08	1952-05-20	65	Male	DE-BR	Rectum	E. faecium	Enterococcus faecium		Yes						EUCAST	VITEK 2	R				R	R	R	R		R		R			R			I			S	R	R	R	S	S	S		R	R			R
2018-01-15	1954-08-20	63	Male	DE-BR	Rectum	E. coli	Escherichia coli			Yes	Yes	No	Yes	No	EUCAST	VITEK 2					R	R	R	R		R		R	R		R			R				R											S
2018-01-16	1954-08-20	63	Male	DE-BR	Rectum	E. coli	Escherichia coli			Yes	Yes	No	Yes	No	EUCAST	VITEK 2					R	R	R	R		R		R	R		R			R				R											S
2018-01-19	1933-11-24	84	Male	DE-BR	Rectum	E. coli	Escherichia coli			Yes	Yes	No	Yes	No	EUCAST	VITEK 2					R	R	R	R		R		R	R		S			R				R											S
2018-01-19	1949-12-02	68	Female	DE-BR	Rectum	E. faecium	Enterococcus faecium		Yes						EUCAST	VITEK 2	R				R	R	R	R		R		R			R			R			S	R	R	R	S	S	S		R	R			R
2018-01-23	1955-02-20	62	Male	DE-BR	Rectum	E. faecium	Enterococcus faecium		Yes						EUCAST	VITEK 2	R				R	R	R	R		R		R			R			R			S	R	R	R	S	S	S		R	R			R
2018-01-25	1945-01-23	73	Male	DE-BR	Rectum	E. faecium	Enterococcus faecium		Yes						EUCAST	VITEK 2	R				R	R	R	R		R		R			R			R			S	R	R	R	S	S	S		R	R			R
2018-01-25	1940-07-31	77	Male	DE-BR	Rectum	E. coli	Escherichia coli			Yes	Yes	No	Yes	No	EUCAST	VITEK 2					R	R	R	R		R		R	R		S			R				R											S
2018-01-29	1969-09-27	48	Male	DE-BR	Rectum	E. coli	Escherichia coli			Yes	No	No	Yes	No	EUCAST	VITEK 2					R	R	R	R		R		R	R		S			R				S											S
2018-01-31	1950-07-07	67	Male	DE-BR	Rectum	E. coli	Escherichia coli			Yes	Yes	No	Yes	No	EUCAST	VITEK 2					R	R	R	R		R		R	R		S			R				R											S
2018-01-31	1947-06-06	70	Male	DE-BR	Rectum	E. coli	Escherichia coli			Yes	No	No	Yes	No	EUCAST	VITEK 2					R	R	R	R		R		R	R		S			S				S											S
2018-02-13	1944-09-04	73	Male	DE-BR	Rectum	E. coli	Escherichia coli			Yes	Yes	No	Yes	No	EUCAST	VITEK 2					R	R	R	R		R		R	R		R			S				R											S
2018-02-05	1942-01-01	76	Male	NL-BR	Rectum	E. coli	Escherichia coli			Yes	Yes	No	Yes	No	EUCAST	VITEK 2	R			R	R	R	R			R	S	R	R	R	S	R	R	R	S	S	R	R	R	R	R				R		R		S
2018-02-05	1942-01-01	76	Male	NL-BR	Rectum	E. coli	Escherichia coli			Yes	Yes	No	Yes	No	EUCAST	VITEK 2	R			R	R	R	R			R	R	R	R	R	S	R	R	R	S	S	R	R	R	R	R				R		R		S
2018-02-07	1948-01-01	70	Female	NL-BR	Nasopharyngeal	S. aureus	Staphylococcus aureus	Yes							EUCAST	VITEK 2		R		R											S	R	R	R		S	S	R		S	S				R		R
2018-02-19	1938-01-01	80	Female	NL-BR	Rectum	E. coli	Escherichia coli			Yes	No	No	Yes	No	EUCAST	VITEK 2	R			R	R	R	R			R	S	R	R	R	S	S	S	S	S	S	R	S		R	R				R		R		S
2018-01-29	1968-01-01	50	Female	NL-BR	Rectum	K. pneumoniae	Klebsiella pneumoniae			Yes	No	No	Yes	No	EUCAST	VITEK 2	R			R	R	R	R			R	S	R	R	R	S	S	R	R	I	S	R	S		R	R				R		R		S
2018-01-26	1947-01-01	71	Female	NL-BR	Rectum	E. coli	Escherichia coli			Yes	No	No	Yes	No	EUCAST	VITEK 2	R			R	R	R	R			R	S	R	R	R	S	S	S	S	S	S	R	I		R	R				R		R		S
2018-02-15	1986-01-01	32	Female	NL-BR	Rectum	K. pneumoniae	Klebsiella pneumoniae			Yes	No	No	Yes	No	EUCAST	VITEK 2	R			R	R	R	R			R	S	R	R	R	S	S	S	S	I	S	R	S		R	R				R		R		S
2017-10-18	1961-04-15	56	Male	DE-BR	Rectum	E. coli	Escherichia coli			Yes	No	No	Yes	No	EUCAST	VITEK 2					R	R	R	R		R		R	R		S			S				I											S
2017-10-25	1933-04-12	84	Male	DE-BR	Nasopharyngeal	S. aureus	Staphylococcus aureus	Yes							EUCAST	VITEK 2	R	R			R	R	R	R		R	R	R			S			S		S	S	R	R	S		S	S		R	R			R
2018-01-09	1937-01-03	81	Female	DE-BR	Rectum	E. coli	Escherichia coli			Yes	Yes	No	Yes	No	EUCAST	VITEK 2					R	R	R	R		R		R	R		S			S				R											S
2017-11-25	1955-09-30	62	Male	DE-BR	Rectum	E. coli	Escherichia coli			Yes	Yes	No	Yes	No	EUCAST	VITEK 2					R	R	R	R		R		R	R		R			S				R											S
2018-01-25	1939-07-12	78	Female	DE-BR	Rectum	E. coli	Escherichia coli			Yes	No	No	Yes	No	EUCAST	VITEK 2					R	R	R	R		R		R	R		S			R				S											S
2018-01-26	1951-10-19	66	Male	DE-BR	Rectum	E. coli	Escherichia coli			Yes	Yes	No	Yes	No	EUCAST	VITEK 2					R	R	R	R		R		R	R		S			S				R											S
2017-11-07	1933-09-22	84	Male	DE-BR	Rectum	E. coli	Escherichia coli			Yes	Yes	No	Yes	No	EUCAST	VITEK 2					R	R	R	R		R		R	R		R			R				R											S
2017-11-08	1984-11-14	32	Female	DE-BR	Rectum	E. faecium	Enterococcus faecium		Yes						EUCAST	VITEK 2	R				R	R	R	R		R		R			R			R			S	R	R	R	R	R	S		R	R			R
2017-11-12	1930-09-26	87	Female	DE-BR	Rectum	E. coli	Escherichia coli			Yes	Yes	No	Yes	No	EUCAST	VITEK 2					R	R	R	R		R		R	R		S			S				R											S
2017-11-17	1950-01-15	67	Female	DE-BR	Rectum	E. coli	Escherichia coli			Yes	Yes	No	Yes	No	EUCAST	VITEK 2					R	R	R	R		R		R	R		S			S				R											S
2017-11-18	1931-06-01	86	Female	DE-BR	Rectum	E. coli	Escherichia coli			Yes	No	No	Yes	No	EUCAST	VITEK 2					R	R	R	R		R		R	R		S			S				S											S
2017-11-23	1963-07-20	54	Female	DE-BR	Rectum	E. coli	Escherichia coli			Yes	Yes	No	Yes	No	EUCAST	VITEK 2					R	R	R	R		R		R	R		S			R				R											S
2017-11-29	1949-12-18	67	Male	DE-BR	Rectum	E. coli	Escherichia coli			Yes	Yes	No	Yes	No	EUCAST	VITEK 2					R	R	R	R		R		R	R		S			R				R											S
2017-12-07	1990-08-30	27	Female	DE-BR	Rectum	E. coli	Escherichia coli			Yes	No	No	Yes	No	EUCAST	VITEK 2					R	R	R	R		R		R	R		R			R				I											S
2018-01-29	1946-07-24	71	Female	DE-BR	Rectum	E. faecium	Enterococcus faecium		Yes						EUCAST	VITEK 2	R				R	R	R	R		R		R			R			R			S	R	R	R	R	R	S		R	R			R
2017-12-27	1941-04-04	76	Female	DE-BR	Nasopharyngeal	S. aureus	Staphylococcus aureus	Yes							EUCAST	VITEK 2	R	R			R	R	R	R		R	R	R			S			R		S	S	S	S	S		R	S		R	R			R
2017-09-23	1949-05-08	68	Female	DE-BR	Rectum	E. faecium	Enterococcus faecium		Yes						EUCAST	VITEK 2	R			R	R	R	R	R	R	R	R	R	R	R	S			I			S	R		R	R	S	S		R		R		R
2017-09-25	1954-11-05	62	Male	DE-BR	Rectum	E. coli	Escherichia coli			Yes	No	No	Yes	No	EUCAST	VITEK 2				R	S	R	S	R	S	R	R	R	S	R	S			S				S	S				S					S	S
2018-01-09	1934-11-10	83	Male	DE-BR	Rectum	E. faecium	Enterococcus faecium		Yes						EUCAST	VITEK 2	R				R	R	R	R		R		R			R			R			S	R	R	R	S	S	S		R	R			R
2017-09-11	1931-03-17	86	Male	DE-BR	Nasopharyngeal	S. aureus	Staphylococcus aureus	Yes							EUCAST	VITEK 2	R		R	R	R	R	R	R	R	R	R	R	R	R	S			S		S	S	S	S	S	S	R	S		R	R	R	R	R
2017-09-04	1998-03-09	19	Female	DE-BR	Rectum	E. coli	Escherichia coli			Yes	No	No	Yes	No	EUCAST	VITEK 2				R	R	R	I	R	R	R	R	R	R	R	S			S				I	R			R	S					S	S
2017-09-15	1948-12-16	68	Male	DE-BR	Nose	S. aureus	Staphylococcus aureus	Yes							EUCAST	VITEK 2	R		R	R	R	R	R	R	R	R	R	R	R	R	S			S		S	S	R	R			S	S		S	S		R	R
2017-09-22	1995-01-21	22	Male	DE-BR	Nasopharyngeal	S. aureus	Staphylococcus aureus	Yes							EUCAST	VITEK 2	R		R	R	R	R	R	R	R	R	R	R	R	R	S			S		S	S	R	R			S	S		R	R	R	R	R
2017-09-26	1968-12-17	48	Male	DE-BR	Rectum	E. faecium	Enterococcus faecium		Yes						EUCAST	VITEK 2	R			R	R	R	R	R	R	R	R	R	R	R	R			R			R			R	R	R	R		R		R		R
2017-09-13	1955-08-06	62	Male	DE-BR	Rectum	E. faecium	Enterococcus faecium		Yes						EUCAST	VITEK 2	R			R	R	R	R	R	R	R	R	R	R	R	S			I			S	R		R	R	R	S				R		R
2017-09-13	1955-08-06	62	Male	DE-BR	Rectum	E. coli	Escherichia coli			Yes	Yes	No	Yes	No	EUCAST	VITEK 2				R	R	R	R	R	R	R	R	R	R	R	R			R				R				R	S					S	S
2017-09-11	1948-08-26	69	Female	DE-BR	Rectum	E. faecium	Enterococcus faecium		Yes						EUCAST	VITEK 2	R			R	R	R	R	R	R	R	R	R	R	R				I			S	R	I	R	R	S	S		R		R		R
2017-09-15	1942-09-22	74	Female	DE-BR	Nose	S. aureus	Staphylococcus aureus	Yes							EUCAST	VITEK 2	R		R	R	R	R	R	R	R	R	R	R	R	R	S			S		S	S	R	R	S	S	S	S		S	S	S	R	R
2017-09-22	1981-11-26	35	Male	DE-BR	Nasopharyngeal	S. aureus	Staphylococcus aureus	Yes							EUCAST	VITEK 2	R		R	R	R	R	R	R	R	R	R	R	R	R				R		S	S	S	S	S	S	R	S		R	R	R	R	R
2017-09-05	1941-09-07	75	Female	DE-BR	Rectum	E. faecium	Enterococcus faecium		Yes						EUCAST	VITEK 2	R			R	R	R	R	R	R	R	R	R	R	R	S			R			S	R		R	S	S	S		R		R		R
2017-09-23	1976-02-09	41	Male	DE-BR	Rectum	E. coli	Escherichia coli			Yes	No	Yes	Yes	Yes	EUCAST	VITEK 2				R	R	R	R	R	R	R	R	R	R	R	S			R				I	R			R	S					R	R
2017-09-25	1927-11-16	89	Male	DE-BR	Rectum	E. coli	Escherichia coli			Yes	Yes	No	Yes	No	EUCAST	VITEK 2				R	R	R	R	R	R	R	R	R	R	R	S			R				R	R			S	S					S	S
2017-09-12	1973-09-06	44	Male	DE-BR	Rectum	E. faecium	Enterococcus faecium		Yes						EUCAST	VITEK 2	R			R	R	R	R	R	R	R	R	R	R	R	R			R			S	R		R	R	R	S		R		R		R
2017-09-22	1936-03-14	81	Female	DE-BR	Rectum	E. faecium	Enterococcus faecium		Yes						EUCAST	VITEK 2	R			R	R	R	R	R	R	R	R	R	R	R	S			I			S	R	R	R	S	S	S		R	R	R		R
2017-09-29	1946-07-07	71	Female	DE-BR	Rectum	E. coli	Escherichia coli			Yes	Yes	No	Yes	No	EUCAST	VITEK 2				R	R	S	S	R	R	R	R	R	I	R	S			S				R	R			S	S					S	S
2017-09-12	1931-10-23	85	Female	DE-BR	Rectum	E. faecium	Enterococcus faecium		Yes						EUCAST	VITEK 2	R			R	R	R	R	R	R	R	R	R	R	R	S			R			S	R		R	S	S	S		R		R		R
2017-10-05	1945-05-20	72	Female	DE-BR	Rectum	E. faecium	Enterococcus faecium		Yes						EUCAST	VITEK 2	R			R	R	R	R	R	R	R	R	R	R	R	S			R			S	R		R	R	S	S		R		R		R
2017-10-06	1962-09-11	55	Male	DE-BR	Rectum	E. faecium	Enterococcus faecium		Yes						EUCAST	VITEK 2	R			R	R	R	R	R	R	R	R	R	R	R	S			R			S	R		R	S				R		R		R
2018-02-08	1962-10-11	55	Male	DE-BR	Rectum	E. coli	Escherichia coli			Yes	No	No	Yes	No	EUCAST	VITEK 2					R	R	R	R		R		R	R		R			R				S											S
2017-10-29	1947-04-22	70	Female	DE-BR	Rectum	E. faecium	Enterococcus faecium		Yes						EUCAST	VITEK 2	R			R	R	R	R	R	R	R	R	R	R	R	S			R			S	R		R	S	S	S		R		R		R
2017-10-11	1946-09-26	71	Male	DE-BR	Rectum	E. faecium	Enterococcus faecium		Yes						EUCAST	VITEK 2	R			R	R	R	R	R	R	R	R	R	R	R	S			I			S	S		R	S	S	S		R		R		R
2017-10-19	1941-07-11	76	Male	DE-BR	Rectum	E. coli	Escherichia coli			Yes	No	No	Yes	No	EUCAST	VITEK 2				R	R	R	R	R	R	R	R	R	R	R	S			R				S	S			S	S					S	S
2017-10-20	1946-07-29	71	Female	DE-BR	Rectum	E. faecium	Enterococcus faecium		Yes						EUCAST	VITEK 2	R			R	R	R	R	R	R	R	R	R	R	R	S			R			S	R		R	S	S	S		R		R		R
2017-10-02	1940-10-27	76	Male	DE-BR	Rectum	E. coli	Escherichia coli			Yes	Yes	No	Yes	No	EUCAST	VITEK 2				R	R	R	R	R	R	R	R	R	I	R	S			R				R	R			R	S					S	S
2017-10-04	1950-03-21	67	Female	DE-BR	Rectum	E. faecium	Enterococcus faecium		Yes						EUCAST	VITEK 2	R			R	R	R	R	R	R	R	R	R	R	R	S			I			S	R		R	R	S	S		R		R		R
2017-10-04	1950-03-21	67	Female	DE-BR	Rectum	E. coli	Escherichia coli			Yes	Yes	No	Yes	No	EUCAST	VITEK 2				R	R	R	R	R	R	R	R	R	R	R	R			R				R	R			R	S					S	S
2017-10-06	1952-06-02	65	Male	DE-BR	Rectum	E. faecium	Enterococcus faecium		Yes						EUCAST	VITEK 2	R			R	R	R	R	R	R	R	R	R	R	R	S			R			S	R		R	S	S	S		R		R		R
2017-10-28	1944-11-02	72	Female	DE-BR	Rectum	E. coli	Escherichia coli			Yes	Yes	No	Yes	No	EUCAST	VITEK 2				R	R	R	R	R	R	R	R	R	R	R	S			R				R	R			R	S					S	S
2017-10-09	1966-08-02	51	Female	DE-BR	Nasopharyngeal	S. aureus	Staphylococcus aureus	Yes							EUCAST	VITEK 2	R		R	R	R	R	R	R	R	R	R	R	R	R	S			S		S	S	S	S	S	S				S			R	R
2018-02-22	1944-09-23	73	Female	DE-BR	Nasopharyngeal	S. aureus	Staphylococcus aureus	Yes							EUCAST	VITEK 2	R	R			R	R	R	R		R	R	R			S			S		S	S	R	R	S		S	S		R	R			R
2017-10-16	1947-01-01	70	Female	NL-BR	Rectum	K. pneumoniae	Klebsiella pneumoniae			Yes	No	No	Yes	No	EUCAST	VITEK 2				R	R		S			R	S	R	R		S	S	S	S	R	S		S											S
2017-09-22	1944-01-01	73	Female	NL-BR	Nasopharyngeal	S. aureus	Staphylococcus aureus	Yes							EUCAST	VITEK 2	R	R									R				S	S	S	S		S	S	S		S	S			S	S
2017-09-29	1938-01-01	79	Male	NL-BR	Rectum	E. coli	Escherichia coli			Yes	No	No	Yes	No	EUCAST	VITEK 2				R	R		S			R	S	R	R		S	S	S	S	S	S		S											S
2017-09-29	1944-01-01	73	Female	NL-BR	Rectum	K. pneumoniae	Klebsiella pneumoniae			Yes	Yes	No	Yes	No	EUCAST	VITEK 2				R	R		R			R	S	R	R		S	R	R	R	R	S		R											S
2017-10-03	1942-01-01	75	Male	NL-BR	Rectum	E. coli	Escherichia coli			Yes	No	No	Yes	No	EUCAST	VITEK 2				R	R		S			R	S	R	R		S	S	S	S	S	S		S											S
2017-10-26	1978-01-01	39	Male	NL-BR	Rectum	E. coli	Escherichia coli			Yes	No	No	Yes	No	EUCAST	VITEK 2				R	R		S			R	S	R	R		S	S	S	S	S	S		S											S
2018-01-09	1962-08-18	55	Male	DE-BR	Rectum	E. coli	Escherichia coli			Yes	No	No	Yes	No	EUCAST	VITEK 2					R	R	R	R		R		R	R		S			S				S											S
2017-11-02	1953-01-01	64	Male	NL-BR	Rectum	E. coli	Escherichia coli			Yes	Yes	No	Yes	No	EUCAST	VITEK 2				R	R		S			R	R	R	R		R	R	R	S	S	S		R											S
2017-10-14	1950-01-01	67	Male	NL-BR	Rectum	E. coli	Escherichia coli			Yes	No	No	Yes	No	EUCAST	VITEK 2				R	R		S			R	S	R	R		S	S	R	R	S	S		S											S
2017-11-07	1953-01-01	64	Female	NL-BR	Rectum	E. coli	Escherichia coli			Yes	Yes	No	Yes	No	EUCAST	VITEK 2				R	R		R			R	R	R	R		R	R	R	R	S	S		R											S
2017-10-13	1978-01-01	39	Male	NL-BR	Rectum	E. coli	Escherichia coli			Yes	No	No	Yes	No	EUCAST	VITEK 2				R	R		S			R	S	R	R		S	S	S	S	S	S		S											S
2017-10-13	1978-01-01	39	Male	NL-BR	Rectum	K. pneumoniae	Klebsiella pneumoniae			Yes	Yes	No	Yes	No	EUCAST	VITEK 2				R	R		R			R	S	R	R		S	S	R	R	R	S		R											S
2017-09-25	1946-01-01	71	Female	NL-BR	Rectum	E. coli	Escherichia coli			Yes	No	No	Yes	No	EUCAST	VITEK 2				R	R		S		S	R	R	R	R		S	S	S	S	S	S		S											S
2018-01-15	1948-06-20	69	Female	DE-BR	Rectum	E. coli	Escherichia coli			Yes	No	No	Yes	No	EUCAST	VITEK 2					R	R	R	R		R		R	R		S			R				S											S
2017-11-08	1948-01-01	69	Female	NL-BR	Rectum	E. coli	Escherichia coli			Yes	No	No	Yes	No	EUCAST	VITEK 2				R	R		S			R	S	R	R		S	S	R	R	S	S		I											S
2017-09-25	1965-01-01	52	Male	NL-BR	Nasopharyngeal	S. aureus	Staphylococcus aureus	Yes							EUCAST	VITEK 2	R	R									R				S	S	S	S		S	S	R		S	S			S	R
2017-09-25	1965-01-01	52	Male	NL-BR	Rectum	E. faecium	Enterococcus faecium		Yes						EUCAST	VITEK 2	R			R																				R	R		S	R	R
2017-10-23	1946-01-01	71	Male	NL-BR	Rectum	E. coli	Escherichia coli			Yes	No	No	Yes	No	EUCAST	VITEK 2				R	R		S			R	S	R	R		S	S	R	R	S	S		S											S
2017-09-19	1974-01-01	43	Male	NL-BR	Rectum	E. coli	Escherichia coli			Yes	No	No	Yes	No	EUCAST	VITEK 2				R	R		S			R	S	R	R		S	S	S	S	S	S		S											S
2017-10-12	1947-01-01	70	Female	NL-BR	Rectum	E. coli	Escherichia coli			Yes	No	No	Yes	No	EUCAST	VITEK 2				R	R		S			R	R	R	R		S	S	S	S	S	S		I											S
2018-01-16	1969-05-04	48	Female	DE-BR	Rectum	E. coli	Escherichia coli			Yes	Yes	No	Yes	No	EUCAST	VITEK 2					R	R	R	R		R		R	R		R			R				R											S
2017-10-15	1958-01-01	59	Female	NL-BR	Rectum	E. coli	Escherichia coli			Yes	No	No	Yes	No	EUCAST	VITEK 2				R	R		S			R	S	R	R		S	S	S	S	S	S		S											S
2017-10-06	1984-01-01	33	Male	NL-BR	Rectum	E. coli	Escherichia coli			Yes	Yes	No	Yes	No	EUCAST	VITEK 2				R	R		S			R	S	R	R		R	R	S	S	S	S		R											S
2018-01-04	1956-02-15	61	Male	DE-BR	Rectum	E. coli	Escherichia coli			Yes	Yes	No	Yes	No	EUCAST	VITEK 2					R	R	R	R		R		R	R		R			S				R											S
2018-02-27	1970-06-26	47	Male	DE-BR	Rectum	E. faecium	Enterococcus faecium		Yes						EUCAST	VITEK 2	R				R	R	R	R		R		R			R			I			S	R	R	R	S	S	S		R	R			R
2018-02-14	1928-05-26	89	Male	DE-BR	Rectum	E. faecium	Enterococcus faecium		Yes						EUCAST	VITEK 2	R				R	R	R	R		R		R			R			I			S	R	R	R	R	S	S		R	R			R
2018-02-19	1964-01-14	54	Male	DE-BR	Rectum	E. coli	Escherichia coli			Yes	No	No	Yes	No	EUCAST	VITEK 2					R	R	R	R		R		R	R		S			S				I											S
2018-02-21	1936-08-12	81	Female	DE-BR	Rectum	E. coli	Escherichia coli			Yes	No	No	Yes	No	EUCAST	VITEK 2					R	R	R	R		R		R	R		R			S				S											S
[truncated: 5 more columns]
